# Supplementary material for: Piglet Gut and in-Barn Manure from Farms on a Raised without Antibiotics Program Display Reduced Antimicrobial Resistance but an Increased Prevalence of Pathogens
Source: Antibiotics (Basel). 2021 Sep 24;10(10):1152. doi: 10.3390/antibiotics10101152 (PMC8532630; doi:10.3390/antibiotics10101152)
Supplement: Supplementary file 1 [file antibiotics-10-01152-s001.zip]

Archive with 2 entries (2 files):
- antibiotics-1332335-supply.pdf
- Figure S1.png
